# Supplementary material for: Methionine Deprivation Reveals the Pivotal Roles of Cell Cycle Progression in Ferroptosis That Is Induced by Cysteine Starvation
Source: Cells. 2022 May 10;11(10):1603. doi: 10.3390/cells11101603 (PMC9139961; doi:10.3390/cells11101603)
Supplement: Supplementary file 1 [file cells-11-01603-s001.zip]

Archive with 1 entries (1 files):
- cells-1659908-supplementary.pdf
